# Supplementary material for: Lead-Structure-Based Rigidization Approach to Optimize SirReal-Type Sirt2 Inhibitors
Source: Molecules. 2025 Apr 11;30(8):1728. doi: 10.3390/molecules30081728 (PMC12029821; doi:10.3390/molecules30081728)
Supplement: Supplementary file 1 [file molecules-30-01728-s001.zip]

Archive with 1 entries (1 files):
- molecules-3547002-supplementary.pdf
